# Supplementary material for: Activation of miR-9 by human papillomavirus in cervical cancer
Source: Oncotarget. 2014 Oct 18;5(22):11620–30. doi: 10.18632/oncotarget.2599 (PMC4294330; doi:10.18632/oncotarget.2599)
Supplement: Supplementary file 1 [file oncotarget-05-11620-s001.xls]

## Sheet: Sheet1
Gene ID	Expression Ratio	miRDB Score	Gene Description
11167	0.0661716	91	Homo sapiens follistatin-like 1 (FSTL1)
2200	0.135233	81	Homo sapiens fibrillin 1 (FBN1)
84061	0.165539	88	Homo sapiens magnesium transporter 1 (MAGT1)
127933	0.201326	67	Homo sapiens U2AF homology motif (UHM) kinase 1 (UHMK1)
7837	0.224334	67	Homo sapiens peroxidasin homolog (Drosophila) (PXDN)
8974	0.240429	65	Homo sapiens prolyl 4-hydroxylase, alpha polypeptide II (P4HA2)
829	0.243803	91	Homo sapiens capping protein (actin filament) muscle Z-line, alpha 1 (CAPZA1)
8531	0.252288	87	Homo sapiens cold shock domain protein A (CSDA)
5376	0.279694	54	Homo sapiens peripheral myelin protein 22 (PMP22)
64981	0.296814	58	Homo sapiens mitochondrial ribosomal protein L34 (MRPL34)
2201	0.296891	59	Homo sapiens fibrillin 2 (FBN2)
29957	0.298038	75	Homo sapiens solute carrier family 25 (mitochondrial carrier; phosphate carrier), member 24 (SLC25A24)
900	0.301896	70	Homo sapiens cyclin G1 (CCNG1)
3651	0.305953	63	Homo sapiens pancreatic and duodenal homeobox 1 (PDX1)
214	0.314819	69	Homo sapiens activated leukocyte cell adhesion molecule (ALCAM)
64129	0.347801	62	Homo sapiens tubulointerstitial nephritis antigen-like 1 (TINAGL1)
4641	0.350189	83	Homo sapiens myosin IC (MYO1C)
26119	0.350712	62	Homo sapiens low density lipoprotein receptor adaptor protein 1 (LDLRAP1)
64175	0.356739	65	Homo sapiens leucine proline-enriched proteoglycan (leprecan) 1 (LEPRE1)
10797	0.36668	78	Homo sapiens methylenetetrahydrofolate dehydrogenase (NADP+ dependent) 2, methenyltetrahydrofolate cyclohydrolase (MTHFD2)
316	0.377255	60	Homo sapiens aldehyde oxidase 1 (AOX1)
481	0.386237	67	Homo sapiens ATPase, Na+/K+ transporting, beta 1 polypeptide (ATP1B1)
4000	0.38959	51	Homo sapiens lamin A/C (LMNA)
55974	0.391655	91	Homo sapiens solute carrier family 50 (sugar transporter), member 1 (SLC50A1)
84705	0.401585	87	Homo sapiens GTP binding protein 3 (mitochondrial) (GTPBP3)
162073	0.402235	66	Homo sapiens inositol 1,4,5-trisphosphate receptor interacting protein-like 2 (ITPRIPL2)
51776	0.407189	83	Homo sapiens sterile alpha motif and leucine zipper containing kinase AZK (ZAK)
79892	0.41532	67	Homo sapiens minichromosome maintenance complex binding protein (MCMBP)
6464	0.419532	76	Homo sapiens SHC (Src homology 2 domain containing) transforming protein 1 (SHC1)
5634	0.422596	56	Homo sapiens phosphoribosyl pyrophosphate synthetase 2 (PRPS2)
9517	0.434929	81	Homo sapiens serine palmitoyltransferase, long chain base subunit 2 (SPTLC2)
64841	0.437354	87	Homo sapiens glucosamine-phosphate N-acetyltransferase 1 (GNPNAT1)
6603	0.439505	89	Homo sapiens SWI/SNF related, matrix associated, actin dependent regulator of chromatin, subfamily d, member 2 (SMARCD2)
9519	0.441393	64	Homo sapiens TBP-like 1 (TBPL1)
6645	0.441694	51	Homo sapiens syntrophin, beta 2 (dystrophin-associated protein A1, 59kDa, basic component 2) (SNTB2)
55193	0.448404	52	Homo sapiens polybromo 1 (PBRM1)
5166	0.453503	83	Homo sapiens pyruvate dehydrogenase kinase, isozyme 4 (PDK4)
64426	0.474107	52	Homo sapiens suppressor of defective silencing 3 homolog (S. cerevisiae) (SUDS3)
